# Supplementary material for: Graphene Oxide-Modified Titanium Dioxide Nanotubes Promote Schwann Cell Function and Neurotrophic Factor Expression
Source: J Funct Biomater. 2026 May 8;17(5):235. doi: 10.3390/jfb17050235 (PMC13207634; doi:10.3390/jfb17050235)
Supplement: Supplementary file 1 [file jfb-17-00235-s001.zip]

Archive with 1 entries (1 files):
- jfb-4276893-supplementary.pdf
